# Supplementary material for: Characteristics of Gut Microbiota in Patients with Chronic Obstructive Pulmonary Disease Based on Metagenomics and Metabolomics
Source: Int J Mol Sci. 2026 May 9;27(10):4213. doi: 10.3390/ijms27104213 (PMC13207120; doi:10.3390/ijms27104213)
Supplement: Supplementary file 1 [file ijms-27-04213-s001.zip]

Archive with 7 entries (7 files):
- Supplementary Figure S1.pdf
- Supplementary Figure S2.pdf
- Supplementary Figure S3.pdf
- Supplementary Figure S4.pdf
- Supplementary Figure S5.pdf
- Supplementary Figure S6.pdf
- Supplementary Figure S7.pdf
